# Supplementary material for: Increased chloroplast area in the rice bundle sheath through cell-specific perturbation of brassinosteroid signaling
Source: Plant Physiol. 2025 Apr 2;197(4):kiaf108. doi: 10.1093/plphys/kiaf108 (PMC11997305; doi:10.1093/plphys/kiaf108)
Supplement: kiaf108_Supplementary_Data [file kiaf108_supplementary_data.zip]

Archive with 2 entries (2 files):
- Cackett et al_ Supp. figures.pdf
- Cackett et al_Supp_datasets.xlsx
